# Supplementary material for: One-Pot Synthesis of Bis(arylamino)pentiptycenes by TiCl4-DABCO Assisted Reductive Amination of Pentiptycene Quinone
Source: Org Lett. 2024 Apr 24;26(17):3547–51. doi: 10.1021/acs.orglett.4c00939 (PMC11077485; doi:10.1021/acs.orglett.4c00939)
Supplement: Supplementary file 2 — ol4c00939_si_002.zip [file ol4c00939_si_002.zip]

Archive with 46 entries (46 files):
- 13C/2a-13C.zip
- 13C/2b-13C.zip
- 13C/2c-13C.zip
- 13C/2d-13C.zip
- 13C/2e-13C.zip
- 13C/2f-13C.zip
- 13C/2g-13C.zip
- 13C/2h-13C.zip
- 13C/2i-13C.zip
- 13C/2j-13C.zip
- 13C/2k-13C.zip
- 13C/2l-13C.zip
- 13C/2m-13C.zip
- 13C/2n-13C.zip
- 13C/2o-13C.zip
- 13C/2p-13C.zip
- 13C/2q-13C.zip
- 13C/2r-13C.zip
- 13C/2s-13C.zip
- 13C/2t-13C.zip
- 13C/2v-13C.zip
- 13C/2w-13C.zip
- 13C/4-13C.zip
- 1H/2a-1H.zip
- 1H/2b-1H.zip
- 1H/2c-1H.zip
- 1H/2d-1H.zip
- 1H/2e-1H.zip
- 1H/2f-1H.zip
- 1H/2g-1H.zip
- 1H/2h-1H.zip
- 1H/2i-1H.zip
- 1H/2j-1H.zip
- 1H/2k-1H.zip
- 1H/2l-1H.zip
- 1H/2m-1H.zip
- 1H/2n-1H.zip
- 1H/2o-1H.zip
- 1H/2p-1H.zip
- 1H/2q-1H.zip
- 1H/2r-1H.zip
- 1H/2s-1H.zip
- 1H/2t-1H.zip
- 1H/2v-1H.zip
- 1H/2w-1H.zip
- 1H/4.zip
